# Supplementary material for: Super-Fast Detection of Bacillus cereus by Combining Cellulose Filter Paper-Based DNA Extraction, Multienzyme Isothermal Rapid Amplification, and Lateral Flow Dipstick (MIRA-LFD)
Source: Foods. 2025 Jan 30;14(3):454. doi: 10.3390/foods14030454 (PMC11817700; doi:10.3390/foods14030454)
Supplement: Supplementary file 1 [file foods-14-00454-s001.zip]

Archive with 1 entries (1 files):
- foods-3440049-supplementary.pdf
